# Supplementary material for: Geochemical and Statistical Analyses of Trace Elements in Lake Sediments from Qaidam Basin, Qinghai-Tibet Plateau: Distribution Characteristics and Source Apportionment
Source: Int J Environ Res Public Health. 2022 Feb 18;19(4):2341. doi: 10.3390/ijerph19042341 (PMC8872242; doi:10.3390/ijerph19042341)
Supplement: Supplementary file 1 [file ijerph-19-02341-s001.zip]

Archive with 1 entries (1 files):
- ijerph-1558804-supplementary.pdf
